# Supplementary material for: DIA proteomics data from a UPS1-spiked E.coli protein mixture processed with six software tools
Source: Data Brief. 2022 Jan 31;41:107829. doi: 10.1016/j.dib.2022.107829 (PMC8841991; doi:10.1016/j.dib.2022.107829)
Supplement: Supplementary file 1 [file mmc1.xlsx]

## Sheet: Feuil1
			E.coli identified	UPS1 identified
				0.1fmol	0.25fmol	1fmol	2.5fmol	5fmol	10fmol	25fmol	50fmol
FASTA	DIA-NN	Narrow	2224	8	13	36	46	47	48	48	48
	DIA-NN	Overlap	2221	8	14	35	45	48	48	48	48
	DIA-NN	Mixed	2150	15	20	37	48	48	48	48	48
	DIA-NN	Wide	2104	9	14	36	42	46	48	48	48
	DIA-Umpire	Narrow	1502	4	2	13	31	41	47	47	47
	DIA-Umpire	Overlap	1338	1	3	5	17	28	43	48	48
	DIA-Umpire	Mixed	1360	2	2	7	31	42	46	48	48
	DIA-Umpire	Wide	1292	2	3	6	26	40	46	46	46
	ScaffoldDIA	Narrow	1775	36	35	44	46	47	47	47	47
	ScaffoldDIA	Overlap	1838	38	43	46	47	47	48	48	48
	ScaffoldDIA	Mixed	1692	47	45	47	48	48	48	48	48
	ScaffoldDIA	Wide	1413	43	45	46	47	48	48	48	48
	Spectronaut	Narrow	1918	44	47	48	48	48	48	48	48
	Spectronaut	Overlap	1860	44	47	48	48	47	48	48	48
	Spectronaut	Mixed	1777	44	46	47	48	48	48	48	48
	Spectronaut	Wide	1789	40	44	48	48	48	48	48	48
Library	DIA-NN	Narrow	2032	2	4	24	37	40	42	43	44
	DIA-NN	Overlap	2049	5	5	23	37	41	42	43	44
	DIA-NN	Mixed	1987	4	3	21	37	42	43	45	45
	DIA-NN	Wide	1919	4	3	20	34	40	44	44	44
	OpenSWATH	Narrow	2072	40	43	45	45	45	45	45	45
	OpenSWATH	Overlap	2079	43	44	45	45	45	45	45	45
	OpenSWATH	Mixed	2084	46	45	46	46	46	46	46	46
	OpenSWATH	Wide	2076	43	42	45	45	45	45	45	45
	ScaffoldDIA	Narrow	1834	32	38	45	46	48	48	48	48
	ScaffoldDIA	Overlap	1811	37	42	45	46	47	47	47	47
	ScaffoldDIA	Mixed	1670	40	40	44	48	48	48	48	48
	ScaffoldDIA	Wide	1635	41	43	46	47	47	48	48	48
	Skyline	Narrow	2318	15	19	38	43	47	47	48	48
	Skyline	Overlap	2373	18	23	38	44	46	47	47	48
	Skyline	Mixed	2256	16	19	34	42	45	46	47	47
	Skyline	Wide	2228	14	13	28	41	44	47	46	47
	Spectronaut	Narrow	2060	24	23	43	45	48	48	48	48
	Spectronaut	Overlap	2036	29	28	46	47	47	48	48	48
	Spectronaut	Mixed	1950	21	21	36	44	48	48	48	48
	Spectronaut	Wide	1931	14	21	36	44	46	48	48	48
